# Supplementary material for: Racial and ethnic differences in the risk of recurrent preterm or small for gestational age births in the United States: a systematic review and stratified analysis
Source: Matern Health Neonatol Perinatol. 2024 Jun 3;10:11. doi: 10.1186/s40748-024-00181-9 (PMC11145770; doi:10.1186/s40748-024-00181-9)
Supplement: Supplementary file 1 — Supplementary Material 1 [file 40748_2024_181_MOESM1_ESM.xlsx]

## Sheet: Adams 2000
RR tables - all, stratified, Woolf test for homogeneity
Adams 2000
White	Second preterm	second term	RR	95% CI- low	95% CI - high	p-value
First PT	1622	7194	3.2281	3.07095	3.3933	p<0.001
First T	6492	107414	122722
Black								Woolf test of homogeneity (with 1 DF)
First PT	2300	6577	2.0242	1.94032	2.1117	p<0.001		Chisq	197.681
First T	6054	41243	56174					p-value	p<0.001
TOTAL
First PT	3922	13771	2.84822	2.75763	2.94179
First T	12546	148657	178896

## Sheet: Ekwo 1998
RR tables - all, stratified, Woolf test for homogeneity
Ekwo 1998
White	Second preterm	second term	RR	CI- low	CI - high	p-value
First PT	15	40	3.65103	2.10948	6.31909	p<0.001
First T	31	384	470
Black								Woolf test of homogeneity (with 1 DF)
First PT	29	24	2.17044	1.56282	3.0143	p<0.001		Chisq	2.54
First T	60	178	291					p-value	p=0.111
TOTAL
First PT	44	64	2.92348	2.17278	3.93356
First T	91	562	761

## Sheet: Grantz 2015
RR tables - all, stratified, Woolf test for homogeneity
Grantz 2015
STRATIFIED
White	Second preterm	second term	RR	CI- low	CI - high	p-value
First PT	449	1301	4.8737	4.41801	5.3764	p<0.001
First T	1111	19993	22854
Black
First PT	5	7	5.77381	2.17032	15.3604	p<0.001		Woolf test of homogeneity (with 1 DF)
First T	7	90	109					Chisq	0.11
								p-value	p=0.735
Hispanic
First PT	44	140	3.82609	2.81116	5.20743	p<0.001		Woolf test of homogeneity (with 1 DF)
First T	126	1890	2200					Chisq	2.12
								p-value	p=0.146
Asian
First PT	6	37	1.81395	0.815276	4.03597	p=0.150		Woolf test of homogeneity (with 1 DF)
First T	40	480	563					Chisq	5.8
								p-value	p=0.016
TOTAL
First PT	504	1485	4.68443	4.27137	5.13743
First T	1284	22453	25726

## Sheet: McManemy 2007
RR tables - all, stratified, Woolf test for homogeneity
McManemy 2007
White	Second preterm	second term	RR	CI- low	CI - high	p-value
First PT	167.75	780.48	3.92111	3.35176	4.58718	p<0.001
First T	636.3	13467.1	15051.6
Black								Woolf test of homogeneity (with 1 DF)
First PT	131.15	281.84	2.85664	2.40478	3.39341	p<0.001		Chisq	7.31
First T	353.5	2826.42	3592.91					p-value	p=0.007
TOTAL
First PT	305	1084	3.83421	3.41487	4.30505
First T	1010	16626	19025

## Sheet: Hinkle 2014
RR tables - all, stratified, Woolf test for homogeneity
Hinkle 2014
White	Second SGA	second AGA		RR	CI- low	CI - high	p-value
First SGA	405.4	1621.6	2027	4.44444	3.99088	4.94955	p<0.001
First AGA	915.795	19435.2	20351	22378
Black
First SGA	6.992	16.008	23	2.5124	1.07628	5.86475	p=0.033		Woolf test of homogeneity (with 1 DF)
First AGA	10.043	72.957	83	106					Chisq	1.66
									p-value	p=0.197
Hispanic
First SGA	60.984	191.016	252	4.17241	3.13644	5.55057	p<0.001		Woolf test of homogeneity (with 1 DF)
First AGA	107.358	1743.64	1851	2103					Chisq	0.14
									p-value	p=0.710
Asian-PI
First SGA	13.024	60.976	74	1.32	1.26	1.38	p<0.001		Woolf test of homogeneity (with 1 DF)
First AGA	28.08	439.92	468	542					Chisq	1.7
									p-value	p=0.192
TOTAL
First SGA	484	1909	2376	4.33098	3.92349	4.7808
First AGA	1067	21781	22753	25241

## Sheet: Okah 2010
RR tables - all, stratified, Woolf test for homogeneity
Okah 2010
White	Second SGA	second AGA		RR	CI- low	CI - high	p-value
First SGA	71	246	317	5.35584	4.10149	6.99381	p<0.001
First AGA	126	2887	3013	3330
Black									Woolf test of homogeneity (with 1 DF)
First SGA	174	372	546	2.6288	2.21979	3.11318	p<0.001		Chisq	19.41
First AGA	249	1805	2054	2600					p-value	p<.001
TOTAL
First SGA	245	614	859	3.90597	3.38008	4.51368
First AGA	367	4659	5026	5885
